# Supplementary material for: Speciation and repeated origins of hypertrophied lips in parallel adaptive radiations of cyprinid fish from East Africa
Source: Ecol Evol. 2023 Sep 12;13(9):e10523. doi: 10.1002/ece3.10523 (PMC10497736; doi:10.1002/ece3.10523)
Supplement: Supplementary file 1 — Appendix S1: [file ECE3-13-e10523-s001.zip]

Archive with 4 entries (4 files):
- Supplementary materials to LIPPED_upd.docx
- Supplementary Table S3_NCBI nos.xlsx
- Supplementary_File_S13._Raw_statistics_on_reads_to_ddRAD_sequencing.xlsx
- Supplementary_material_S8_Stab_iso_NEC_Lip.xlsx
