# Supplementary material for: Speciation and repeated origins of hypertrophied lips in parallel adaptive radiations of cyprinid fish from East Africa
Source: Ecol Evol. 2023 Sep 12;13(9):e10523. doi: 10.1002/ece3.10523 (PMC10497736; doi:10.1002/ece3.10523)
Supplement: Supplementary file 1 — Appendix S1: [file ECE3-13-e10523-s001.zip › Supplementary Table S3_NCBI nos.xlsx]

## Sheet: Лист1
Nos.	Morph	River	Basin	NCBI Acc. No. cytb	From study	RAD-seq raw reads, Biosample nos.	Note
H343	G	Birbir	White Nile	MT160938	Levin, B. A., Simonov, E., Dgebuadze, Y. Y., Levina, M., & Golubtsov, A. S. (2020). In the rivers: Multiple adaptive radiations of cyprinid fishes (Labeobarbus) in Ethiopian Highlands. Scientific reports, 10(1), 1-13.	NA	G - generalized ecomorph
H344	G	Birbir	White Nile	MT160939	Levin, B. A., Simonov, E., Dgebuadze, Y. Y., Levina, M., & Golubtsov, A. S. (2020). In the rivers: Multiple adaptive radiations of cyprinid fishes (Labeobarbus) in Ethiopian Highlands. Scientific reports, 10(1), 1-13.	NA	Lip -thick-lipped ecomorph
H346	G	Birbir	White Nile	MT160940	Levin, B. A., Simonov, E., Dgebuadze, Y. Y., Levina, M., & Golubtsov, A. S. (2020). In the rivers: Multiple adaptive radiations of cyprinid fishes (Labeobarbus) in Ethiopian Highlands. Scientific reports, 10(1), 1-13.	NA
H347	G	Birbir	White Nile	MT160941	Levin, B. A., Simonov, E., Dgebuadze, Y. Y., Levina, M., & Golubtsov, A. S. (2020). In the rivers: Multiple adaptive radiations of cyprinid fishes (Labeobarbus) in Ethiopian Highlands. Scientific reports, 10(1), 1-13.	NA
H348	G	Birbir	White Nile	MT160942	Levin, B. A., Simonov, E., Dgebuadze, Y. Y., Levina, M., & Golubtsov, A. S. (2020). In the rivers: Multiple adaptive radiations of cyprinid fishes (Labeobarbus) in Ethiopian Highlands. Scientific reports, 10(1), 1-13.	NA
H107	G	Birbir	White Nile	MT160943	Levin, B. A., Simonov, E., Dgebuadze, Y. Y., Levina, M., & Golubtsov, A. S. (2020). In the rivers: Multiple adaptive radiations of cyprinid fishes (Labeobarbus) in Ethiopian Highlands. Scientific reports, 10(1), 1-13.	NA
H108	G	Birbir	White Nile	MT160944	Levin, B. A., Simonov, E., Dgebuadze, Y. Y., Levina, M., & Golubtsov, A. S. (2020). In the rivers: Multiple adaptive radiations of cyprinid fishes (Labeobarbus) in Ethiopian Highlands. Scientific reports, 10(1), 1-13.	NA
H109	G	Birbir	White Nile	MT160945	Levin, B. A., Simonov, E., Dgebuadze, Y. Y., Levina, M., & Golubtsov, A. S. (2020). In the rivers: Multiple adaptive radiations of cyprinid fishes (Labeobarbus) in Ethiopian Highlands. Scientific reports, 10(1), 1-13.	NA
H110	G	Birbir	White Nile	MT160946	Levin, B. A., Simonov, E., Dgebuadze, Y. Y., Levina, M., & Golubtsov, A. S. (2020). In the rivers: Multiple adaptive radiations of cyprinid fishes (Labeobarbus) in Ethiopian Highlands. Scientific reports, 10(1), 1-13.	NA
H125	G	Birbir	White Nile	MT160947	Levin, B. A., Simonov, E., Dgebuadze, Y. Y., Levina, M., & Golubtsov, A. S. (2020). In the rivers: Multiple adaptive radiations of cyprinid fishes (Labeobarbus) in Ethiopian Highlands. Scientific reports, 10(1), 1-13.	NA
H57	G	Birbir	White Nile	NA		SAMN36760245
H58	G	Birbir	White Nile	MT160950	Levin, B. A., Simonov, E., Dgebuadze, Y. Y., Levina, M., & Golubtsov, A. S. (2020). In the rivers: Multiple adaptive radiations of cyprinid fishes (Labeobarbus) in Ethiopian Highlands. Scientific reports, 10(1), 1-13.	SAMN36760246
H59	G	Birbir	White Nile	MT160951	Levin, B. A., Simonov, E., Dgebuadze, Y. Y., Levina, M., & Golubtsov, A. S. (2020). In the rivers: Multiple adaptive radiations of cyprinid fishes (Labeobarbus) in Ethiopian Highlands. Scientific reports, 10(1), 1-13.	SAMN36760244
H60	Lip	Birbir	White Nile	MT160952	Levin, B. A., Simonov, E., Dgebuadze, Y. Y., Levina, M., & Golubtsov, A. S. (2020). In the rivers: Multiple adaptive radiations of cyprinid fishes (Labeobarbus) in Ethiopian Highlands. Scientific reports, 10(1), 1-13.	SAMN36760243
H66	G	Birbir	White Nile	MT160953	Levin, B. A., Simonov, E., Dgebuadze, Y. Y., Levina, M., & Golubtsov, A. S. (2020). In the rivers: Multiple adaptive radiations of cyprinid fishes (Labeobarbus) in Ethiopian Highlands. Scientific reports, 10(1), 1-13.	SAMN36760247
H69	G	Birbir	White Nile	MT160954	Levin, B. A., Simonov, E., Dgebuadze, Y. Y., Levina, M., & Golubtsov, A. S. (2020). In the rivers: Multiple adaptive radiations of cyprinid fishes (Labeobarbus) in Ethiopian Highlands. Scientific reports, 10(1), 1-13.	NA
H70	Lip	Birbir	White Nile	MT160955	Levin, B. A., Simonov, E., Dgebuadze, Y. Y., Levina, M., & Golubtsov, A. S. (2020). In the rivers: Multiple adaptive radiations of cyprinid fishes (Labeobarbus) in Ethiopian Highlands. Scientific reports, 10(1), 1-13.	NA
H71	G	Birbir	White Nile	MT160956	Levin, B. A., Simonov, E., Dgebuadze, Y. Y., Levina, M., & Golubtsov, A. S. (2020). In the rivers: Multiple adaptive radiations of cyprinid fishes (Labeobarbus) in Ethiopian Highlands. Scientific reports, 10(1), 1-13.	NA
H72	G	Birbir	White Nile	MT160957	Levin, B. A., Simonov, E., Dgebuadze, Y. Y., Levina, M., & Golubtsov, A. S. (2020). In the rivers: Multiple adaptive radiations of cyprinid fishes (Labeobarbus) in Ethiopian Highlands. Scientific reports, 10(1), 1-13.	NA
H73	G	Birbir	White Nile	MT160958	Levin, B. A., Simonov, E., Dgebuadze, Y. Y., Levina, M., & Golubtsov, A. S. (2020). In the rivers: Multiple adaptive radiations of cyprinid fishes (Labeobarbus) in Ethiopian Highlands. Scientific reports, 10(1), 1-13.	NA
H75	G	Birbir	White Nile	MT160960	Levin, B. A., Simonov, E., Dgebuadze, Y. Y., Levina, M., & Golubtsov, A. S. (2020). In the rivers: Multiple adaptive radiations of cyprinid fishes (Labeobarbus) in Ethiopian Highlands. Scientific reports, 10(1), 1-13.	NA
H76	G	Birbir	White Nile	MT160961	Levin, B. A., Simonov, E., Dgebuadze, Y. Y., Levina, M., & Golubtsov, A. S. (2020). In the rivers: Multiple adaptive radiations of cyprinid fishes (Labeobarbus) in Ethiopian Highlands. Scientific reports, 10(1), 1-13.	NA
H84	G	Birbir	White Nile	MT160962	Levin, B. A., Simonov, E., Dgebuadze, Y. Y., Levina, M., & Golubtsov, A. S. (2020). In the rivers: Multiple adaptive radiations of cyprinid fishes (Labeobarbus) in Ethiopian Highlands. Scientific reports, 10(1), 1-13.	NA
H86	Lip	Birbir	White Nile	MT160964	Levin, B. A., Simonov, E., Dgebuadze, Y. Y., Levina, M., & Golubtsov, A. S. (2020). In the rivers: Multiple adaptive radiations of cyprinid fishes (Labeobarbus) in Ethiopian Highlands. Scientific reports, 10(1), 1-13.	NA
H95	G	Birbir	White Nile	MT160966	Levin, B. A., Simonov, E., Dgebuadze, Y. Y., Levina, M., & Golubtsov, A. S. (2020). In the rivers: Multiple adaptive radiations of cyprinid fishes (Labeobarbus) in Ethiopian Highlands. Scientific reports, 10(1), 1-13.	NA
H96	G	Birbir	White Nile	MT160967	Levin, B. A., Simonov, E., Dgebuadze, Y. Y., Levina, M., & Golubtsov, A. S. (2020). In the rivers: Multiple adaptive radiations of cyprinid fishes (Labeobarbus) in Ethiopian Highlands. Scientific reports, 10(1), 1-13.	NA
H97	G	Birbir	White Nile	MT160968	Levin, B. A., Simonov, E., Dgebuadze, Y. Y., Levina, M., & Golubtsov, A. S. (2020). In the rivers: Multiple adaptive radiations of cyprinid fishes (Labeobarbus) in Ethiopian Highlands. Scientific reports, 10(1), 1-13.	NA
H98	G	Birbir	White Nile	MT160969	Levin, B. A., Simonov, E., Dgebuadze, Y. Y., Levina, M., & Golubtsov, A. S. (2020). In the rivers: Multiple adaptive radiations of cyprinid fishes (Labeobarbus) in Ethiopian Highlands. Scientific reports, 10(1), 1-13.	NA
H99	G	Birbir	White Nile	MT160970	Levin, B. A., Simonov, E., Dgebuadze, Y. Y., Levina, M., & Golubtsov, A. S. (2020). In the rivers: Multiple adaptive radiations of cyprinid fishes (Labeobarbus) in Ethiopian Highlands. Scientific reports, 10(1), 1-13.	NA
B217	Lip	Didessa	Blue Nile	MT160998	Levin, B. A., Simonov, E., Dgebuadze, Y. Y., Levina, M., & Golubtsov, A. S. (2020). In the rivers: Multiple adaptive radiations of cyprinid fishes (Labeobarbus) in Ethiopian Highlands. Scientific reports, 10(1), 1-13.	NA
B213	G	Didessa	Blue Nile	MT160997	Levin, B. A., Simonov, E., Dgebuadze, Y. Y., Levina, M., & Golubtsov, A. S. (2020). In the rivers: Multiple adaptive radiations of cyprinid fishes (Labeobarbus) in Ethiopian Highlands. Scientific reports, 10(1), 1-13.	NA
B218	G	Didessa	Blue Nile	MT160999	Levin, B. A., Simonov, E., Dgebuadze, Y. Y., Levina, M., & Golubtsov, A. S. (2020). In the rivers: Multiple adaptive radiations of cyprinid fishes (Labeobarbus) in Ethiopian Highlands. Scientific reports, 10(1), 1-13.	NA
B237	Lip	Didessa	Blue Nile	MT161005	Levin, B. A., Simonov, E., Dgebuadze, Y. Y., Levina, M., & Golubtsov, A. S. (2020). In the rivers: Multiple adaptive radiations of cyprinid fishes (Labeobarbus) in Ethiopian Highlands. Scientific reports, 10(1), 1-13.	NA
C296	Lip	Didessa	Blue Nile	MT161007	Levin, B. A., Simonov, E., Dgebuadze, Y. Y., Levina, M., & Golubtsov, A. S. (2020). In the rivers: Multiple adaptive radiations of cyprinid fishes (Labeobarbus) in Ethiopian Highlands. Scientific reports, 10(1), 1-13.	SAMN36760215
C297	Lip	Didessa	Blue Nile	MT161008	Levin, B. A., Simonov, E., Dgebuadze, Y. Y., Levina, M., & Golubtsov, A. S. (2020). In the rivers: Multiple adaptive radiations of cyprinid fishes (Labeobarbus) in Ethiopian Highlands. Scientific reports, 10(1), 1-13.	SAMN36760219
C298	G	Didessa	Blue Nile	MT161009	Levin, B. A., Simonov, E., Dgebuadze, Y. Y., Levina, M., & Golubtsov, A. S. (2020). In the rivers: Multiple adaptive radiations of cyprinid fishes (Labeobarbus) in Ethiopian Highlands. Scientific reports, 10(1), 1-13.	SAMN36760220
C299	G	Didessa	Blue Nile	MT161010	Levin, B. A., Simonov, E., Dgebuadze, Y. Y., Levina, M., & Golubtsov, A. S. (2020). In the rivers: Multiple adaptive radiations of cyprinid fishes (Labeobarbus) in Ethiopian Highlands. Scientific reports, 10(1), 1-13.	SAMN36760221
C300	G	Didessa	Blue Nile	MT161011	Levin, B. A., Simonov, E., Dgebuadze, Y. Y., Levina, M., & Golubtsov, A. S. (2020). In the rivers: Multiple adaptive radiations of cyprinid fishes (Labeobarbus) in Ethiopian Highlands. Scientific reports, 10(1), 1-13.	SAMN36760222
C301	G	Didessa	Blue Nile	MT161012	Levin, B. A., Simonov, E., Dgebuadze, Y. Y., Levina, M., & Golubtsov, A. S. (2020). In the rivers: Multiple adaptive radiations of cyprinid fishes (Labeobarbus) in Ethiopian Highlands. Scientific reports, 10(1), 1-13.	SAMN36760224
C305	G	Didessa	Blue Nile	MT161014	Levin, B. A., Simonov, E., Dgebuadze, Y. Y., Levina, M., & Golubtsov, A. S. (2020). In the rivers: Multiple adaptive radiations of cyprinid fishes (Labeobarbus) in Ethiopian Highlands. Scientific reports, 10(1), 1-13.	NA
C306	G	Didessa	Blue Nile	MT161015	Levin, B. A., Simonov, E., Dgebuadze, Y. Y., Levina, M., & Golubtsov, A. S. (2020). In the rivers: Multiple adaptive radiations of cyprinid fishes (Labeobarbus) in Ethiopian Highlands. Scientific reports, 10(1), 1-13.	NA
C307	G	Didessa	Blue Nile	MT161016	Levin, B. A., Simonov, E., Dgebuadze, Y. Y., Levina, M., & Golubtsov, A. S. (2020). In the rivers: Multiple adaptive radiations of cyprinid fishes (Labeobarbus) in Ethiopian Highlands. Scientific reports, 10(1), 1-13.	NA
C308	Lip	Didessa	Blue Nile	MT161017	Levin, B. A., Simonov, E., Dgebuadze, Y. Y., Levina, M., & Golubtsov, A. S. (2020). In the rivers: Multiple adaptive radiations of cyprinid fishes (Labeobarbus) in Ethiopian Highlands. Scientific reports, 10(1), 1-13.	SAMN36760216
C315	G	Didessa	Blue Nile	MT161021	Levin, B. A., Simonov, E., Dgebuadze, Y. Y., Levina, M., & Golubtsov, A. S. (2020). In the rivers: Multiple adaptive radiations of cyprinid fishes (Labeobarbus) in Ethiopian Highlands. Scientific reports, 10(1), 1-13.	NA
C316	Lip	Didessa	Blue Nile	MT161022	Levin, B. A., Simonov, E., Dgebuadze, Y. Y., Levina, M., & Golubtsov, A. S. (2020). In the rivers: Multiple adaptive radiations of cyprinid fishes (Labeobarbus) in Ethiopian Highlands. Scientific reports, 10(1), 1-13.	NA
C326	G	Didessa	Blue Nile	MT161030	Levin, B. A., Simonov, E., Dgebuadze, Y. Y., Levina, M., & Golubtsov, A. S. (2020). In the rivers: Multiple adaptive radiations of cyprinid fishes (Labeobarbus) in Ethiopian Highlands. Scientific reports, 10(1), 1-13.	SAMN36760223
C327	G	Didessa	Blue Nile	MT161031	Levin, B. A., Simonov, E., Dgebuadze, Y. Y., Levina, M., & Golubtsov, A. S. (2020). In the rivers: Multiple adaptive radiations of cyprinid fishes (Labeobarbus) in Ethiopian Highlands. Scientific reports, 10(1), 1-13.	NA
C344	Lip	Didessa	Blue Nile	MT161042	Levin, B. A., Simonov, E., Dgebuadze, Y. Y., Levina, M., & Golubtsov, A. S. (2020). In the rivers: Multiple adaptive radiations of cyprinid fishes (Labeobarbus) in Ethiopian Highlands. Scientific reports, 10(1), 1-13.	SAMN36760217
C348	G	Didessa	Blue Nile	MT161045	Levin, B. A., Simonov, E., Dgebuadze, Y. Y., Levina, M., & Golubtsov, A. S. (2020). In the rivers: Multiple adaptive radiations of cyprinid fishes (Labeobarbus) in Ethiopian Highlands. Scientific reports, 10(1), 1-13.	NA
C349	G	Didessa	Blue Nile	MT161046	Levin, B. A., Simonov, E., Dgebuadze, Y. Y., Levina, M., & Golubtsov, A. S. (2020). In the rivers: Multiple adaptive radiations of cyprinid fishes (Labeobarbus) in Ethiopian Highlands. Scientific reports, 10(1), 1-13.	NA
C350	G	Didessa	Blue Nile	MT161047	Levin, B. A., Simonov, E., Dgebuadze, Y. Y., Levina, M., & Golubtsov, A. S. (2020). In the rivers: Multiple adaptive radiations of cyprinid fishes (Labeobarbus) in Ethiopian Highlands. Scientific reports, 10(1), 1-13.	NA
C351	G	Didessa	Blue Nile	MT161048	Levin, B. A., Simonov, E., Dgebuadze, Y. Y., Levina, M., & Golubtsov, A. S. (2020). In the rivers: Multiple adaptive radiations of cyprinid fishes (Labeobarbus) in Ethiopian Highlands. Scientific reports, 10(1), 1-13.	NA
C352	G	Didessa	Blue Nile	MT161049	Levin, B. A., Simonov, E., Dgebuadze, Y. Y., Levina, M., & Golubtsov, A. S. (2020). In the rivers: Multiple adaptive radiations of cyprinid fishes (Labeobarbus) in Ethiopian Highlands. Scientific reports, 10(1), 1-13.	NA
C353	Lip	Didessa	Blue Nile	MT161050	Levin, B. A., Simonov, E., Dgebuadze, Y. Y., Levina, M., & Golubtsov, A. S. (2020). In the rivers: Multiple adaptive radiations of cyprinid fishes (Labeobarbus) in Ethiopian Highlands. Scientific reports, 10(1), 1-13.	NA
C354	Lip	Didessa	Blue Nile	MT161051	Levin, B. A., Simonov, E., Dgebuadze, Y. Y., Levina, M., & Golubtsov, A. S. (2020). In the rivers: Multiple adaptive radiations of cyprinid fishes (Labeobarbus) in Ethiopian Highlands. Scientific reports, 10(1), 1-13.	NA
C356	Lip	Didessa	Blue Nile	MT161052	Levin, B. A., Simonov, E., Dgebuadze, Y. Y., Levina, M., & Golubtsov, A. S. (2020). In the rivers: Multiple adaptive radiations of cyprinid fishes (Labeobarbus) in Ethiopian Highlands. Scientific reports, 10(1), 1-13.	SAMN36760218
C357	G	Didessa	Blue Nile	MT161053	Levin, B. A., Simonov, E., Dgebuadze, Y. Y., Levina, M., & Golubtsov, A. S. (2020). In the rivers: Multiple adaptive radiations of cyprinid fishes (Labeobarbus) in Ethiopian Highlands. Scientific reports, 10(1), 1-13.	NA
C359	G	Didessa	Blue Nile	MT161054	Levin, B. A., Simonov, E., Dgebuadze, Y. Y., Levina, M., & Golubtsov, A. S. (2020). In the rivers: Multiple adaptive radiations of cyprinid fishes (Labeobarbus) in Ethiopian Highlands. Scientific reports, 10(1), 1-13.	NA
BA101	Lip	Genale	Indian Ocean	MK001167	Levin, B. A., Simonov, E., Dgebuadze, Y. Y., Levina, M., & Golubtsov, A. S. (2020). In the rivers: Multiple adaptive radiations of cyprinid fishes (Labeobarbus) in Ethiopian Highlands. Scientific reports, 10(1), 1-13.	NA
BA102	Lip	Genale	Indian Ocean	MK001168	Levin, B. A., Simonov, E., Dgebuadze, Y. Y., Levina, M., & Golubtsov, A. S. (2020). In the rivers: Multiple adaptive radiations of cyprinid fishes (Labeobarbus) in Ethiopian Highlands. Scientific reports, 10(1), 1-13.	SAMN36760185
BA11	G	Genale	Indian Ocean	MK001131	Levin, B. A., Simonov, E., Dgebuadze, Y. Y., Levina, M., & Golubtsov, A. S. (2020). In the rivers: Multiple adaptive radiations of cyprinid fishes (Labeobarbus) in Ethiopian Highlands. Scientific reports, 10(1), 1-13.	SAMN36760195
BA12	G	Genale	Indian Ocean	MK001132	Levin, B. A., Simonov, E., Dgebuadze, Y. Y., Levina, M., & Golubtsov, A. S. (2020). In the rivers: Multiple adaptive radiations of cyprinid fishes (Labeobarbus) in Ethiopian Highlands. Scientific reports, 10(1), 1-13.	NA
BA130	Lip	Genale	Indian Ocean	MK001169	Levin, B. A., Simonov, E., Dgebuadze, Y. Y., Levina, M., & Golubtsov, A. S. (2020). In the rivers: Multiple adaptive radiations of cyprinid fishes (Labeobarbus) in Ethiopian Highlands. Scientific reports, 10(1), 1-13.	SAMN36760187
BA132	G	Genale	Indian Ocean	MK001136	Levin, B. A., Simonov, E., Dgebuadze, Y. Y., Levina, M., & Golubtsov, A. S. (2020). In the rivers: Multiple adaptive radiations of cyprinid fishes (Labeobarbus) in Ethiopian Highlands. Scientific reports, 10(1), 1-13.	SAMN36760212
BA133	G	Genale	Indian Ocean	MK001137	Levin, B. A., Simonov, E., Dgebuadze, Y. Y., Levina, M., & Golubtsov, A. S. (2020). In the rivers: Multiple adaptive radiations of cyprinid fishes (Labeobarbus) in Ethiopian Highlands. Scientific reports, 10(1), 1-13.	SAMN36760196
BA137	G	Genale	Indian Ocean	MK001138	Levin, B. A., Simonov, E., Dgebuadze, Y. Y., Levina, M., & Golubtsov, A. S. (2020). In the rivers: Multiple adaptive radiations of cyprinid fishes (Labeobarbus) in Ethiopian Highlands. Scientific reports, 10(1), 1-13.	SAMN36760213
BA138	G	Genale	Indian Ocean	MK001139	Levin, B. A., Simonov, E., Dgebuadze, Y. Y., Levina, M., & Golubtsov, A. S. (2020). In the rivers: Multiple adaptive radiations of cyprinid fishes (Labeobarbus) in Ethiopian Highlands. Scientific reports, 10(1), 1-13.	SAMN36760194
BA145	G	Genale	Indian Ocean	MK001140	Levin, B. A., Simonov, E., Dgebuadze, Y. Y., Levina, M., & Golubtsov, A. S. (2020). In the rivers: Multiple adaptive radiations of cyprinid fishes (Labeobarbus) in Ethiopian Highlands. Scientific reports, 10(1), 1-13.	SAMN36760201
BA150	Lip	Genale	Indian Ocean	MK001170	Levin, B. A., Simonov, E., Dgebuadze, Y. Y., Levina, M., & Golubtsov, A. S. (2020). In the rivers: Multiple adaptive radiations of cyprinid fishes (Labeobarbus) in Ethiopian Highlands. Scientific reports, 10(1), 1-13.	SAMN36760189
BA156	Lip	Genale	Indian Ocean	MK001171	Levin, B. A., Simonov, E., Dgebuadze, Y. Y., Levina, M., & Golubtsov, A. S. (2020). In the rivers: Multiple adaptive radiations of cyprinid fishes (Labeobarbus) in Ethiopian Highlands. Scientific reports, 10(1), 1-13.	SAMN36760188
BA157	Lip	Genale	Indian Ocean	MK001172	Levin, B. A., Simonov, E., Dgebuadze, Y. Y., Levina, M., & Golubtsov, A. S. (2020). In the rivers: Multiple adaptive radiations of cyprinid fishes (Labeobarbus) in Ethiopian Highlands. Scientific reports, 10(1), 1-13.	SAMN36760192
BA158	Lip	Genale	Indian Ocean	MK001173	Levin, B. A., Simonov, E., Dgebuadze, Y. Y., Levina, M., & Golubtsov, A. S. (2020). In the rivers: Multiple adaptive radiations of cyprinid fishes (Labeobarbus) in Ethiopian Highlands. Scientific reports, 10(1), 1-13.	NA
BA161	G	Genale	Indian Ocean	MK001141	Levin, B. A., Simonov, E., Dgebuadze, Y. Y., Levina, M., & Golubtsov, A. S. (2020). In the rivers: Multiple adaptive radiations of cyprinid fishes (Labeobarbus) in Ethiopian Highlands. Scientific reports, 10(1), 1-13.	SAMN36760209
BA162	G	Genale	Indian Ocean	MK001142	Levin, B. A., Simonov, E., Dgebuadze, Y. Y., Levina, M., & Golubtsov, A. S. (2020). In the rivers: Multiple adaptive radiations of cyprinid fishes (Labeobarbus) in Ethiopian Highlands. Scientific reports, 10(1), 1-13.	SAMN36760197
BA171	G	Genale	Indian Ocean	MK001143	Levin, B. A., Simonov, E., Dgebuadze, Y. Y., Levina, M., & Golubtsov, A. S. (2020). In the rivers: Multiple adaptive radiations of cyprinid fishes (Labeobarbus) in Ethiopian Highlands. Scientific reports, 10(1), 1-13.	NA
BA174	G	Genale	Indian Ocean	MK001144	Levin, B. A., Simonov, E., Dgebuadze, Y. Y., Levina, M., & Golubtsov, A. S. (2020). In the rivers: Multiple adaptive radiations of cyprinid fishes (Labeobarbus) in Ethiopian Highlands. Scientific reports, 10(1), 1-13.	SAMN36760202
BA175	G	Genale	Indian Ocean	MK001145	Levin, B. A., Simonov, E., Dgebuadze, Y. Y., Levina, M., & Golubtsov, A. S. (2020). In the rivers: Multiple adaptive radiations of cyprinid fishes (Labeobarbus) in Ethiopian Highlands. Scientific reports, 10(1), 1-13.	SAMN36760210
BA181	G	Genale	Indian Ocean	MK001146	Levin, B. A., Simonov, E., Dgebuadze, Y. Y., Levina, M., & Golubtsov, A. S. (2020). In the rivers: Multiple adaptive radiations of cyprinid fishes (Labeobarbus) in Ethiopian Highlands. Scientific reports, 10(1), 1-13.	SAMN36760204
BA193	G	Genale	Indian Ocean	MK001147	Levin, B. A., Simonov, E., Dgebuadze, Y. Y., Levina, M., & Golubtsov, A. S. (2020). In the rivers: Multiple adaptive radiations of cyprinid fishes (Labeobarbus) in Ethiopian Highlands. Scientific reports, 10(1), 1-13.	SAMN36760198
BA195	G	Genale	Indian Ocean	MK001148	Levin, B. A., Simonov, E., Dgebuadze, Y. Y., Levina, M., & Golubtsov, A. S. (2020). In the rivers: Multiple adaptive radiations of cyprinid fishes (Labeobarbus) in Ethiopian Highlands. Scientific reports, 10(1), 1-13.	SAMN36760206
BA199	G	Genale	Indian Ocean	MK001149	Levin, B. A., Simonov, E., Dgebuadze, Y. Y., Levina, M., & Golubtsov, A. S. (2020). In the rivers: Multiple adaptive radiations of cyprinid fishes (Labeobarbus) in Ethiopian Highlands. Scientific reports, 10(1), 1-13.	NA
BA202	G	Genale	Indian Ocean	MK001150	Levin, B. A., Simonov, E., Dgebuadze, Y. Y., Levina, M., & Golubtsov, A. S. (2020). In the rivers: Multiple adaptive radiations of cyprinid fishes (Labeobarbus) in Ethiopian Highlands. Scientific reports, 10(1), 1-13.	SAMN36760207
BA203	G	Genale	Indian Ocean	MK001151	Levin, B. A., Simonov, E., Dgebuadze, Y. Y., Levina, M., & Golubtsov, A. S. (2020). In the rivers: Multiple adaptive radiations of cyprinid fishes (Labeobarbus) in Ethiopian Highlands. Scientific reports, 10(1), 1-13.	NA
BA204	G	Genale	Indian Ocean	MK001152	Levin, B. A., Simonov, E., Dgebuadze, Y. Y., Levina, M., & Golubtsov, A. S. (2020). In the rivers: Multiple adaptive radiations of cyprinid fishes (Labeobarbus) in Ethiopian Highlands. Scientific reports, 10(1), 1-13.	SAMN36760193
BA205	G	Genale	Indian Ocean	MK001153	Levin, B. A., Simonov, E., Dgebuadze, Y. Y., Levina, M., & Golubtsov, A. S. (2020). In the rivers: Multiple adaptive radiations of cyprinid fishes (Labeobarbus) in Ethiopian Highlands. Scientific reports, 10(1), 1-13.	NA
BA213	G	Genale	Indian Ocean	MK001154	Levin, B. A., Simonov, E., Dgebuadze, Y. Y., Levina, M., & Golubtsov, A. S. (2020). In the rivers: Multiple adaptive radiations of cyprinid fishes (Labeobarbus) in Ethiopian Highlands. Scientific reports, 10(1), 1-13.	SAMN36760199
BA244	G	Genale	Indian Ocean	NA		SAMN36760208
BA245	G	Genale	Indian Ocean	MK001156	Levin, B. A., Simonov, E., Dgebuadze, Y. Y., Levina, M., & Golubtsov, A. S. (2020). In the rivers: Multiple adaptive radiations of cyprinid fishes (Labeobarbus) in Ethiopian Highlands. Scientific reports, 10(1), 1-13.	NA
BA248	Lip	Genale	Indian Ocean	MK001174	Levin, B. A., Simonov, E., Dgebuadze, Y. Y., Levina, M., & Golubtsov, A. S. (2020). In the rivers: Multiple adaptive radiations of cyprinid fishes (Labeobarbus) in Ethiopian Highlands. Scientific reports, 10(1), 1-13.	NA
BA249	Lip	Genale	Indian Ocean	MK001175	Levin, B. A., Simonov, E., Dgebuadze, Y. Y., Levina, M., & Golubtsov, A. S. (2020). In the rivers: Multiple adaptive radiations of cyprinid fishes (Labeobarbus) in Ethiopian Highlands. Scientific reports, 10(1), 1-13.	NA
BA262	Lip	Genale	Indian Ocean	MK001176	Levin, B. A., Simonov, E., Dgebuadze, Y. Y., Levina, M., & Golubtsov, A. S. (2020). In the rivers: Multiple adaptive radiations of cyprinid fishes (Labeobarbus) in Ethiopian Highlands. Scientific reports, 10(1), 1-13.	NA
BA263	Lip	Genale	Indian Ocean	MK001177	Levin, B. A., Simonov, E., Dgebuadze, Y. Y., Levina, M., & Golubtsov, A. S. (2020). In the rivers: Multiple adaptive radiations of cyprinid fishes (Labeobarbus) in Ethiopian Highlands. Scientific reports, 10(1), 1-13.	NA
BA266	Lip	Genale	Indian Ocean	MK001178	Levin, B. A., Simonov, E., Dgebuadze, Y. Y., Levina, M., & Golubtsov, A. S. (2020). In the rivers: Multiple adaptive radiations of cyprinid fishes (Labeobarbus) in Ethiopian Highlands. Scientific reports, 10(1), 1-13.	NA
BA267	G	Genale	Indian Ocean	MK001157	Levin, B. A., Simonov, E., Dgebuadze, Y. Y., Levina, M., & Golubtsov, A. S. (2020). In the rivers: Multiple adaptive radiations of cyprinid fishes (Labeobarbus) in Ethiopian Highlands. Scientific reports, 10(1), 1-13.	SAMN36760200
BA271	G	Genale	Indian Ocean	MK001158	Levin, B. A., Simonov, E., Dgebuadze, Y. Y., Levina, M., & Golubtsov, A. S. (2020). In the rivers: Multiple adaptive radiations of cyprinid fishes (Labeobarbus) in Ethiopian Highlands. Scientific reports, 10(1), 1-13.	NA
BA277	G	Genale	Indian Ocean	MK001159	Levin, B. A., Simonov, E., Dgebuadze, Y. Y., Levina, M., & Golubtsov, A. S. (2020). In the rivers: Multiple adaptive radiations of cyprinid fishes (Labeobarbus) in Ethiopian Highlands. Scientific reports, 10(1), 1-13.	NA
BA299	G	Genale	Indian Ocean	NA		SAMN36760214
BA300	Lip	Genale	Indian Ocean	MK001179	Levin, B. A., Simonov, E., Dgebuadze, Y. Y., Levina, M., & Golubtsov, A. S. (2020). In the rivers: Multiple adaptive radiations of cyprinid fishes (Labeobarbus) in Ethiopian Highlands. Scientific reports, 10(1), 1-13.	SAMN36760186
BA301	G	Genale	Indian Ocean	MK001161	Levin, B. A., Simonov, E., Dgebuadze, Y. Y., Levina, M., & Golubtsov, A. S. (2020). In the rivers: Multiple adaptive radiations of cyprinid fishes (Labeobarbus) in Ethiopian Highlands. Scientific reports, 10(1), 1-13.	NA
BA302	Lip	Genale	Indian Ocean	MK001180	Levin, B. A., Simonov, E., Dgebuadze, Y. Y., Levina, M., & Golubtsov, A. S. (2020). In the rivers: Multiple adaptive radiations of cyprinid fishes (Labeobarbus) in Ethiopian Highlands. Scientific reports, 10(1), 1-13.	NA
BA304	G	Genale	Indian Ocean	MK001162	Levin, B. A., Simonov, E., Dgebuadze, Y. Y., Levina, M., & Golubtsov, A. S. (2020). In the rivers: Multiple adaptive radiations of cyprinid fishes (Labeobarbus) in Ethiopian Highlands. Scientific reports, 10(1), 1-13.	NA
BA307	Lip	Genale	Indian Ocean	MK001181	Levin, B. A., Simonov, E., Dgebuadze, Y. Y., Levina, M., & Golubtsov, A. S. (2020). In the rivers: Multiple adaptive radiations of cyprinid fishes (Labeobarbus) in Ethiopian Highlands. Scientific reports, 10(1), 1-13.	NA
BA315	G	Genale	Indian Ocean	MK001163	Levin, B. A., Simonov, E., Dgebuadze, Y. Y., Levina, M., & Golubtsov, A. S. (2020). In the rivers: Multiple adaptive radiations of cyprinid fishes (Labeobarbus) in Ethiopian Highlands. Scientific reports, 10(1), 1-13.	NA
BA316	G	Genale	Indian Ocean	MK001164	Levin, B. A., Simonov, E., Dgebuadze, Y. Y., Levina, M., & Golubtsov, A. S. (2020). In the rivers: Multiple adaptive radiations of cyprinid fishes (Labeobarbus) in Ethiopian Highlands. Scientific reports, 10(1), 1-13.	NA
BA74	Lip	Genale	Indian Ocean	MK001165	Levin, B. A., Simonov, E., Dgebuadze, Y. Y., Levina, M., & Golubtsov, A. S. (2020). In the rivers: Multiple adaptive radiations of cyprinid fishes (Labeobarbus) in Ethiopian Highlands. Scientific reports, 10(1), 1-13.	SAMN36760191
BA75	Lip	Genale	Indian Ocean	MK001166	Levin, B. A., Simonov, E., Dgebuadze, Y. Y., Levina, M., & Golubtsov, A. S. (2020). In the rivers: Multiple adaptive radiations of cyprinid fishes (Labeobarbus) in Ethiopian Highlands. Scientific reports, 10(1), 1-13.	SAMN36760190
BA95	G	Genale	Indian Ocean	MK001133	Levin, B. A., Simonov, E., Dgebuadze, Y. Y., Levina, M., & Golubtsov, A. S. (2020). In the rivers: Multiple adaptive radiations of cyprinid fishes (Labeobarbus) in Ethiopian Highlands. Scientific reports, 10(1), 1-13.	SAMN36760211
BA96	G	Genale	Indian Ocean	MK001134	Levin, B. A., Simonov, E., Dgebuadze, Y. Y., Levina, M., & Golubtsov, A. S. (2020). In the rivers: Multiple adaptive radiations of cyprinid fishes (Labeobarbus) in Ethiopian Highlands. Scientific reports, 10(1), 1-13.	SAMN36760203
BA97	G	Genale	Indian Ocean	MK001135	Levin, B. A., Simonov, E., Dgebuadze, Y. Y., Levina, M., & Golubtsov, A. S. (2020). In the rivers: Multiple adaptive radiations of cyprinid fishes (Labeobarbus) in Ethiopian Highlands. Scientific reports, 10(1), 1-13.	SAMN36760205
B18	Lip	Gojeb	Omo-Turkana	MT161118	Levin, B. A., Simonov, E., Dgebuadze, Y. Y., Levina, M., & Golubtsov, A. S. (2020). In the rivers: Multiple adaptive radiations of cyprinid fishes (Labeobarbus) in Ethiopian Highlands. Scientific reports, 10(1), 1-13.	NA
B20	G	Gojeb	Omo-Turkana	MT161119	Levin, B. A., Simonov, E., Dgebuadze, Y. Y., Levina, M., & Golubtsov, A. S. (2020). In the rivers: Multiple adaptive radiations of cyprinid fishes (Labeobarbus) in Ethiopian Highlands. Scientific reports, 10(1), 1-13.	NA
B21	G	Gojeb	Omo-Turkana	MT161120	Levin, B. A., Simonov, E., Dgebuadze, Y. Y., Levina, M., & Golubtsov, A. S. (2020). In the rivers: Multiple adaptive radiations of cyprinid fishes (Labeobarbus) in Ethiopian Highlands. Scientific reports, 10(1), 1-13.	NA
B23	Lip	Gojeb	Omo-Turkana	MT161122	Levin, B. A., Simonov, E., Dgebuadze, Y. Y., Levina, M., & Golubtsov, A. S. (2020). In the rivers: Multiple adaptive radiations of cyprinid fishes (Labeobarbus) in Ethiopian Highlands. Scientific reports, 10(1), 1-13.	NA
B25	Lip	Gojeb	Omo-Turkana	MT161123	Levin, B. A., Simonov, E., Dgebuadze, Y. Y., Levina, M., & Golubtsov, A. S. (2020). In the rivers: Multiple adaptive radiations of cyprinid fishes (Labeobarbus) in Ethiopian Highlands. Scientific reports, 10(1), 1-13.	NA
B26	G	Gojeb	Omo-Turkana	MT161124	Levin, B. A., Simonov, E., Dgebuadze, Y. Y., Levina, M., & Golubtsov, A. S. (2020). In the rivers: Multiple adaptive radiations of cyprinid fishes (Labeobarbus) in Ethiopian Highlands. Scientific reports, 10(1), 1-13.	NA
B27	G	Gojeb	Omo-Turkana	MT161125	Levin, B. A., Simonov, E., Dgebuadze, Y. Y., Levina, M., & Golubtsov, A. S. (2020). In the rivers: Multiple adaptive radiations of cyprinid fishes (Labeobarbus) in Ethiopian Highlands. Scientific reports, 10(1), 1-13.	NA
B35	G	Gojeb	Omo-Turkana	MT161130	Levin, B. A., Simonov, E., Dgebuadze, Y. Y., Levina, M., & Golubtsov, A. S. (2020). In the rivers: Multiple adaptive radiations of cyprinid fishes (Labeobarbus) in Ethiopian Highlands. Scientific reports, 10(1), 1-13.	NA
B36	G	Gojeb	Omo-Turkana	MT161131	Levin, B. A., Simonov, E., Dgebuadze, Y. Y., Levina, M., & Golubtsov, A. S. (2020). In the rivers: Multiple adaptive radiations of cyprinid fishes (Labeobarbus) in Ethiopian Highlands. Scientific reports, 10(1), 1-13.	NA
B38	G	Gojeb	Omo-Turkana	MT161133	Levin, B. A., Simonov, E., Dgebuadze, Y. Y., Levina, M., & Golubtsov, A. S. (2020). In the rivers: Multiple adaptive radiations of cyprinid fishes (Labeobarbus) in Ethiopian Highlands. Scientific reports, 10(1), 1-13.	NA
B39	G	Gojeb	Omo-Turkana	MT161134	Levin, B. A., Simonov, E., Dgebuadze, Y. Y., Levina, M., & Golubtsov, A. S. (2020). In the rivers: Multiple adaptive radiations of cyprinid fishes (Labeobarbus) in Ethiopian Highlands. Scientific reports, 10(1), 1-13.	NA
B44	Lip	Gojeb	Omo-Turkana	MT161137	Levin, B. A., Simonov, E., Dgebuadze, Y. Y., Levina, M., & Golubtsov, A. S. (2020). In the rivers: Multiple adaptive radiations of cyprinid fishes (Labeobarbus) in Ethiopian Highlands. Scientific reports, 10(1), 1-13.	NA
B48	G	Gojeb	Omo-Turkana	MT161138	Levin, B. A., Simonov, E., Dgebuadze, Y. Y., Levina, M., & Golubtsov, A. S. (2020). In the rivers: Multiple adaptive radiations of cyprinid fishes (Labeobarbus) in Ethiopian Highlands. Scientific reports, 10(1), 1-13.	NA
C81	Lip	Gojeb	Omo-Turkana	NA		SAMN36760226
C83	Lip	Gojeb	Omo-Turkana	NA		SAMN36760229
C90	G	Gojeb	Omo-Turkana	NA		SAMN36760235
C91	G	Gojeb	Omo-Turkana	NA		SAMN36760234
C92	Lip	Gojeb	Omo-Turkana	NA		SAMN36760227
C107	G	Gojeb	Omo-Turkana	NA		SAMN36760232
C118	G	Gojeb	Omo-Turkana	NA		SAMN36760233
C119	G	Gojeb	Omo-Turkana	MT161139	Levin, B. A., Simonov, E., Dgebuadze, Y. Y., Levina, M., & Golubtsov, A. S. (2020). In the rivers: Multiple adaptive radiations of cyprinid fishes (Labeobarbus) in Ethiopian Highlands. Scientific reports, 10(1), 1-13.	NA
C130	Lip	Gojeb	Omo-Turkana	NA		SAMN36760225
C168	Lip	Gojeb	Omo-Turkana	MT161156	Levin, B. A., Simonov, E., Dgebuadze, Y. Y., Levina, M., & Golubtsov, A. S. (2020). In the rivers: Multiple adaptive radiations of cyprinid fishes (Labeobarbus) in Ethiopian Highlands. Scientific reports, 10(1), 1-13.	NA
C169	Lip	Gojeb	Omo-Turkana	MT161157	Levin, B. A., Simonov, E., Dgebuadze, Y. Y., Levina, M., & Golubtsov, A. S. (2020). In the rivers: Multiple adaptive radiations of cyprinid fishes (Labeobarbus) in Ethiopian Highlands. Scientific reports, 10(1), 1-13.	NA
C170	Lip	Gojeb	Omo-Turkana	MT161158	Levin, B. A., Simonov, E., Dgebuadze, Y. Y., Levina, M., & Golubtsov, A. S. (2020). In the rivers: Multiple adaptive radiations of cyprinid fishes (Labeobarbus) in Ethiopian Highlands. Scientific reports, 10(1), 1-13.	NA
C171	Lip	Gojeb	Omo-Turkana	MT161159	Levin, B. A., Simonov, E., Dgebuadze, Y. Y., Levina, M., & Golubtsov, A. S. (2020). In the rivers: Multiple adaptive radiations of cyprinid fishes (Labeobarbus) in Ethiopian Highlands. Scientific reports, 10(1), 1-13.	NA
C173	G	Gojeb	Omo-Turkana	MT161161	Levin, B. A., Simonov, E., Dgebuadze, Y. Y., Levina, M., & Golubtsov, A. S. (2020). In the rivers: Multiple adaptive radiations of cyprinid fishes (Labeobarbus) in Ethiopian Highlands. Scientific reports, 10(1), 1-13.	NA
C174	G	Gojeb	Omo-Turkana	MT161162	Levin, B. A., Simonov, E., Dgebuadze, Y. Y., Levina, M., & Golubtsov, A. S. (2020). In the rivers: Multiple adaptive radiations of cyprinid fishes (Labeobarbus) in Ethiopian Highlands. Scientific reports, 10(1), 1-13.	NA
C179	G	Gojeb	Omo-Turkana	MT161164	Levin, B. A., Simonov, E., Dgebuadze, Y. Y., Levina, M., & Golubtsov, A. S. (2020). In the rivers: Multiple adaptive radiations of cyprinid fishes (Labeobarbus) in Ethiopian Highlands. Scientific reports, 10(1), 1-13.	NA
C184	G	Gojeb	Omo-Turkana	MT161169	Levin, B. A., Simonov, E., Dgebuadze, Y. Y., Levina, M., & Golubtsov, A. S. (2020). In the rivers: Multiple adaptive radiations of cyprinid fishes (Labeobarbus) in Ethiopian Highlands. Scientific reports, 10(1), 1-13.	NA
C185	G	Gojeb	Omo-Turkana	MT161170	Levin, B. A., Simonov, E., Dgebuadze, Y. Y., Levina, M., & Golubtsov, A. S. (2020). In the rivers: Multiple adaptive radiations of cyprinid fishes (Labeobarbus) in Ethiopian Highlands. Scientific reports, 10(1), 1-13.	NA
C186	G	Gojeb	Omo-Turkana	MT161171	Levin, B. A., Simonov, E., Dgebuadze, Y. Y., Levina, M., & Golubtsov, A. S. (2020). In the rivers: Multiple adaptive radiations of cyprinid fishes (Labeobarbus) in Ethiopian Highlands. Scientific reports, 10(1), 1-13.	NA
C187	G	Gojeb	Omo-Turkana	MT161172	Levin, B. A., Simonov, E., Dgebuadze, Y. Y., Levina, M., & Golubtsov, A. S. (2020). In the rivers: Multiple adaptive radiations of cyprinid fishes (Labeobarbus) in Ethiopian Highlands. Scientific reports, 10(1), 1-13.	NA
C188	Lip	Gojeb	Omo-Turkana	MT161173	Levin, B. A., Simonov, E., Dgebuadze, Y. Y., Levina, M., & Golubtsov, A. S. (2020). In the rivers: Multiple adaptive radiations of cyprinid fishes (Labeobarbus) in Ethiopian Highlands. Scientific reports, 10(1), 1-13.	NA
C210	G	Gojeb	Omo-Turkana	MT161193	Levin, B. A., Simonov, E., Dgebuadze, Y. Y., Levina, M., & Golubtsov, A. S. (2020). In the rivers: Multiple adaptive radiations of cyprinid fishes (Labeobarbus) in Ethiopian Highlands. Scientific reports, 10(1), 1-13.	NA
C211	G	Gojeb	Omo-Turkana	MT161194	Levin, B. A., Simonov, E., Dgebuadze, Y. Y., Levina, M., & Golubtsov, A. S. (2020). In the rivers: Multiple adaptive radiations of cyprinid fishes (Labeobarbus) in Ethiopian Highlands. Scientific reports, 10(1), 1-13.	NA
C212	G	Gojeb	Omo-Turkana	MT161195	Levin, B. A., Simonov, E., Dgebuadze, Y. Y., Levina, M., & Golubtsov, A. S. (2020). In the rivers: Multiple adaptive radiations of cyprinid fishes (Labeobarbus) in Ethiopian Highlands. Scientific reports, 10(1), 1-13.	NA
C213	G	Gojeb	Omo-Turkana	MT161196	Levin, B. A., Simonov, E., Dgebuadze, Y. Y., Levina, M., & Golubtsov, A. S. (2020). In the rivers: Multiple adaptive radiations of cyprinid fishes (Labeobarbus) in Ethiopian Highlands. Scientific reports, 10(1), 1-13.	NA
C219	Lip	Gojeb	Omo-Turkana	MT161197	Levin, B. A., Simonov, E., Dgebuadze, Y. Y., Levina, M., & Golubtsov, A. S. (2020). In the rivers: Multiple adaptive radiations of cyprinid fishes (Labeobarbus) in Ethiopian Highlands. Scientific reports, 10(1), 1-13.	NA
C220	Lip	Gojeb	Omo-Turkana	MT161198	Levin, B. A., Simonov, E., Dgebuadze, Y. Y., Levina, M., & Golubtsov, A. S. (2020). In the rivers: Multiple adaptive radiations of cyprinid fishes (Labeobarbus) in Ethiopian Highlands. Scientific reports, 10(1), 1-13.	NA
C226	G	Gojeb	Omo-Turkana	MT161204	Levin, B. A., Simonov, E., Dgebuadze, Y. Y., Levina, M., & Golubtsov, A. S. (2020). In the rivers: Multiple adaptive radiations of cyprinid fishes (Labeobarbus) in Ethiopian Highlands. Scientific reports, 10(1), 1-13.	NA
C227	G	Gojeb	Omo-Turkana	MT161205	Levin, B. A., Simonov, E., Dgebuadze, Y. Y., Levina, M., & Golubtsov, A. S. (2020). In the rivers: Multiple adaptive radiations of cyprinid fishes (Labeobarbus) in Ethiopian Highlands. Scientific reports, 10(1), 1-13.	NA
C228	G	Gojeb	Omo-Turkana	MT161206	Levin, B. A., Simonov, E., Dgebuadze, Y. Y., Levina, M., & Golubtsov, A. S. (2020). In the rivers: Multiple adaptive radiations of cyprinid fishes (Labeobarbus) in Ethiopian Highlands. Scientific reports, 10(1), 1-13.	NA
C229	G	Gojeb	Omo-Turkana	MT161207	Levin, B. A., Simonov, E., Dgebuadze, Y. Y., Levina, M., & Golubtsov, A. S. (2020). In the rivers: Multiple adaptive radiations of cyprinid fishes (Labeobarbus) in Ethiopian Highlands. Scientific reports, 10(1), 1-13.	NA
C230	G	Gojeb	Omo-Turkana	MT161208	Levin, B. A., Simonov, E., Dgebuadze, Y. Y., Levina, M., & Golubtsov, A. S. (2020). In the rivers: Multiple adaptive radiations of cyprinid fishes (Labeobarbus) in Ethiopian Highlands. Scientific reports, 10(1), 1-13.	NA
C232	G	Gojeb	Omo-Turkana	MT161210	Levin, B. A., Simonov, E., Dgebuadze, Y. Y., Levina, M., & Golubtsov, A. S. (2020). In the rivers: Multiple adaptive radiations of cyprinid fishes (Labeobarbus) in Ethiopian Highlands. Scientific reports, 10(1), 1-13.	NA
C233	G	Gojeb	Omo-Turkana	MT161211	Levin, B. A., Simonov, E., Dgebuadze, Y. Y., Levina, M., & Golubtsov, A. S. (2020). In the rivers: Multiple adaptive radiations of cyprinid fishes (Labeobarbus) in Ethiopian Highlands. Scientific reports, 10(1), 1-13.	NA
C234	G	Gojeb	Omo-Turkana	MT161212	Levin, B. A., Simonov, E., Dgebuadze, Y. Y., Levina, M., & Golubtsov, A. S. (2020). In the rivers: Multiple adaptive radiations of cyprinid fishes (Labeobarbus) in Ethiopian Highlands. Scientific reports, 10(1), 1-13.	NA
C250	Lip	Gojeb	Omo-Turkana	MT161220	Levin, B. A., Simonov, E., Dgebuadze, Y. Y., Levina, M., & Golubtsov, A. S. (2020). In the rivers: Multiple adaptive radiations of cyprinid fishes (Labeobarbus) in Ethiopian Highlands. Scientific reports, 10(1), 1-13.	NA
C265	Lip	Gojeb	Omo-Turkana	MT161223	Levin, B. A., Simonov, E., Dgebuadze, Y. Y., Levina, M., & Golubtsov, A. S. (2020). In the rivers: Multiple adaptive radiations of cyprinid fishes (Labeobarbus) in Ethiopian Highlands. Scientific reports, 10(1), 1-13.	NA
C266	Lip	Gojeb	Omo-Turkana	MT161224	Levin, B. A., Simonov, E., Dgebuadze, Y. Y., Levina, M., & Golubtsov, A. S. (2020). In the rivers: Multiple adaptive radiations of cyprinid fishes (Labeobarbus) in Ethiopian Highlands. Scientific reports, 10(1), 1-13.	NA
C281	Lip	Gojeb	Omo-Turkana	MT161230	Levin, B. A., Simonov, E., Dgebuadze, Y. Y., Levina, M., & Golubtsov, A. S. (2020). In the rivers: Multiple adaptive radiations of cyprinid fishes (Labeobarbus) in Ethiopian Highlands. Scientific reports, 10(1), 1-13.	NA
C282	Lip	Gojeb	Omo-Turkana	MT161231	Levin, B. A., Simonov, E., Dgebuadze, Y. Y., Levina, M., & Golubtsov, A. S. (2020). In the rivers: Multiple adaptive radiations of cyprinid fishes (Labeobarbus) in Ethiopian Highlands. Scientific reports, 10(1), 1-13.	NA
GO6	Lip	Gojeb	Omo-Turkana	NA		SAMN36760228
GO8	Lip	Gojeb	Omo-Turkana	NA		SAMN36760230
GO17	G	Gojeb	Omo-Turkana	MT161234	Levin, B. A., Simonov, E., Dgebuadze, Y. Y., Levina, M., & Golubtsov, A. S. (2020). In the rivers: Multiple adaptive radiations of cyprinid fishes (Labeobarbus) in Ethiopian Highlands. Scientific reports, 10(1), 1-13.	NA
H554	Lip	Gojeb	Omo-Turkana	MT161237	Levin, B. A., Simonov, E., Dgebuadze, Y. Y., Levina, M., & Golubtsov, A. S. (2020). In the rivers: Multiple adaptive radiations of cyprinid fishes (Labeobarbus) in Ethiopian Highlands. Scientific reports, 10(1), 1-13.	SAMN36760231
B116	G	Sore	White Nile	MT161318	Levin, B. A., Simonov, E., Dgebuadze, Y. Y., Levina, M., & Golubtsov, A. S. (2020). In the rivers: Multiple adaptive radiations of cyprinid fishes (Labeobarbus) in Ethiopian Highlands. Scientific reports, 10(1), 1-13.	NA
B121	Lip	Sore	White Nile	MT161320	Levin, B. A., Simonov, E., Dgebuadze, Y. Y., Levina, M., & Golubtsov, A. S. (2020). In the rivers: Multiple adaptive radiations of cyprinid fishes (Labeobarbus) in Ethiopian Highlands. Scientific reports, 10(1), 1-13.	NA
B130	Lip	Sore	White Nile	MT161325	Levin, B. A., Simonov, E., Dgebuadze, Y. Y., Levina, M., & Golubtsov, A. S. (2020). In the rivers: Multiple adaptive radiations of cyprinid fishes (Labeobarbus) in Ethiopian Highlands. Scientific reports, 10(1), 1-13.	NA
B132	Lip	Sore	White Nile	MT161326	Levin, B. A., Simonov, E., Dgebuadze, Y. Y., Levina, M., & Golubtsov, A. S. (2020). In the rivers: Multiple adaptive radiations of cyprinid fishes (Labeobarbus) in Ethiopian Highlands. Scientific reports, 10(1), 1-13.	NA
B133	Lip	Sore	White Nile	MT161327	Levin, B. A., Simonov, E., Dgebuadze, Y. Y., Levina, M., & Golubtsov, A. S. (2020). In the rivers: Multiple adaptive radiations of cyprinid fishes (Labeobarbus) in Ethiopian Highlands. Scientific reports, 10(1), 1-13.	NA
B138	G	Sore	White Nile	MT161329	Levin, B. A., Simonov, E., Dgebuadze, Y. Y., Levina, M., & Golubtsov, A. S. (2020). In the rivers: Multiple adaptive radiations of cyprinid fishes (Labeobarbus) in Ethiopian Highlands. Scientific reports, 10(1), 1-13.	NA
B140	G	Sore	White Nile	MT161330	Levin, B. A., Simonov, E., Dgebuadze, Y. Y., Levina, M., & Golubtsov, A. S. (2020). In the rivers: Multiple adaptive radiations of cyprinid fishes (Labeobarbus) in Ethiopian Highlands. Scientific reports, 10(1), 1-13.	NA
B141	G	Sore	White Nile	MT161331	Levin, B. A., Simonov, E., Dgebuadze, Y. Y., Levina, M., & Golubtsov, A. S. (2020). In the rivers: Multiple adaptive radiations of cyprinid fishes (Labeobarbus) in Ethiopian Highlands. Scientific reports, 10(1), 1-13.	NA
B143	G	Sore	White Nile	MT161332	Levin, B. A., Simonov, E., Dgebuadze, Y. Y., Levina, M., & Golubtsov, A. S. (2020). In the rivers: Multiple adaptive radiations of cyprinid fishes (Labeobarbus) in Ethiopian Highlands. Scientific reports, 10(1), 1-13.	NA
B145	G	Sore	White Nile	MT161333	Levin, B. A., Simonov, E., Dgebuadze, Y. Y., Levina, M., & Golubtsov, A. S. (2020). In the rivers: Multiple adaptive radiations of cyprinid fishes (Labeobarbus) in Ethiopian Highlands. Scientific reports, 10(1), 1-13.	NA
B166	Lip	Sore	White Nile	MT161334	Levin, B. A., Simonov, E., Dgebuadze, Y. Y., Levina, M., & Golubtsov, A. S. (2020). In the rivers: Multiple adaptive radiations of cyprinid fishes (Labeobarbus) in Ethiopian Highlands. Scientific reports, 10(1), 1-13.	NA
H266	G	Sore	White Nile	MT161335	Levin, B. A., Simonov, E., Dgebuadze, Y. Y., Levina, M., & Golubtsov, A. S. (2020). In the rivers: Multiple adaptive radiations of cyprinid fishes (Labeobarbus) in Ethiopian Highlands. Scientific reports, 10(1), 1-13.	NA
H267	G	Sore	White Nile	MT161336	Levin, B. A., Simonov, E., Dgebuadze, Y. Y., Levina, M., & Golubtsov, A. S. (2020). In the rivers: Multiple adaptive radiations of cyprinid fishes (Labeobarbus) in Ethiopian Highlands. Scientific reports, 10(1), 1-13.	NA
H268	G	Sore	White Nile	MT161337	Levin, B. A., Simonov, E., Dgebuadze, Y. Y., Levina, M., & Golubtsov, A. S. (2020). In the rivers: Multiple adaptive radiations of cyprinid fishes (Labeobarbus) in Ethiopian Highlands. Scientific reports, 10(1), 1-13.	NA
H274	G	Sore	White Nile	MT161338	Levin, B. A., Simonov, E., Dgebuadze, Y. Y., Levina, M., & Golubtsov, A. S. (2020). In the rivers: Multiple adaptive radiations of cyprinid fishes (Labeobarbus) in Ethiopian Highlands. Scientific reports, 10(1), 1-13.	NA
H275	G	Sore	White Nile	MT161339	Levin, B. A., Simonov, E., Dgebuadze, Y. Y., Levina, M., & Golubtsov, A. S. (2020). In the rivers: Multiple adaptive radiations of cyprinid fishes (Labeobarbus) in Ethiopian Highlands. Scientific reports, 10(1), 1-13.	NA
H276	G	Sore	White Nile	MT161340	Levin, B. A., Simonov, E., Dgebuadze, Y. Y., Levina, M., & Golubtsov, A. S. (2020). In the rivers: Multiple adaptive radiations of cyprinid fishes (Labeobarbus) in Ethiopian Highlands. Scientific reports, 10(1), 1-13.	NA
H400	Lip	Sore	White Nile	MT161342	Levin, B. A., Simonov, E., Dgebuadze, Y. Y., Levina, M., & Golubtsov, A. S. (2020). In the rivers: Multiple adaptive radiations of cyprinid fishes (Labeobarbus) in Ethiopian Highlands. Scientific reports, 10(1), 1-13.	NA
H402	G	Sore	White Nile	MT161344	Levin, B. A., Simonov, E., Dgebuadze, Y. Y., Levina, M., & Golubtsov, A. S. (2020). In the rivers: Multiple adaptive radiations of cyprinid fishes (Labeobarbus) in Ethiopian Highlands. Scientific reports, 10(1), 1-13.	SAMN36760237
H404	Lip	Sore	White Nile	MT161345	Levin, B. A., Simonov, E., Dgebuadze, Y. Y., Levina, M., & Golubtsov, A. S. (2020). In the rivers: Multiple adaptive radiations of cyprinid fishes (Labeobarbus) in Ethiopian Highlands. Scientific reports, 10(1), 1-13.	SAMN36760236
H406	G	Sore	White Nile	MT161346	Levin, B. A., Simonov, E., Dgebuadze, Y. Y., Levina, M., & Golubtsov, A. S. (2020). In the rivers: Multiple adaptive radiations of cyprinid fishes (Labeobarbus) in Ethiopian Highlands. Scientific reports, 10(1), 1-13.	NA
H407	G	Sore	White Nile	MT161347	Levin, B. A., Simonov, E., Dgebuadze, Y. Y., Levina, M., & Golubtsov, A. S. (2020). In the rivers: Multiple adaptive radiations of cyprinid fishes (Labeobarbus) in Ethiopian Highlands. Scientific reports, 10(1), 1-13.	SAMN36760238
H412	G	Sore	White Nile	MT161350	Levin, B. A., Simonov, E., Dgebuadze, Y. Y., Levina, M., & Golubtsov, A. S. (2020). In the rivers: Multiple adaptive radiations of cyprinid fishes (Labeobarbus) in Ethiopian Highlands. Scientific reports, 10(1), 1-13.	NA
H414	G	Sore	White Nile	MT161351	Levin, B. A., Simonov, E., Dgebuadze, Y. Y., Levina, M., & Golubtsov, A. S. (2020). In the rivers: Multiple adaptive radiations of cyprinid fishes (Labeobarbus) in Ethiopian Highlands. Scientific reports, 10(1), 1-13.	NA
H415	G	Sore	White Nile	NA		SAMN36760242
H416	G	Sore	White Nile	MT161352	Levin, B. A., Simonov, E., Dgebuadze, Y. Y., Levina, M., & Golubtsov, A. S. (2020). In the rivers: Multiple adaptive radiations of cyprinid fishes (Labeobarbus) in Ethiopian Highlands. Scientific reports, 10(1), 1-13.	SAMN36760239
H417	G	Sore	White Nile	MT161353	Levin, B. A., Simonov, E., Dgebuadze, Y. Y., Levina, M., & Golubtsov, A. S. (2020). In the rivers: Multiple adaptive radiations of cyprinid fishes (Labeobarbus) in Ethiopian Highlands. Scientific reports, 10(1), 1-13.	NA
H418	G	Sore	White Nile	MT161354	Levin, B. A., Simonov, E., Dgebuadze, Y. Y., Levina, M., & Golubtsov, A. S. (2020). In the rivers: Multiple adaptive radiations of cyprinid fishes (Labeobarbus) in Ethiopian Highlands. Scientific reports, 10(1), 1-13.	NA
H419	G	Sore	White Nile	MT161355	Levin, B. A., Simonov, E., Dgebuadze, Y. Y., Levina, M., & Golubtsov, A. S. (2020). In the rivers: Multiple adaptive radiations of cyprinid fishes (Labeobarbus) in Ethiopian Highlands. Scientific reports, 10(1), 1-13.	NA
H477	Lip	Sore	White Nile	MT161357	Levin, B. A., Simonov, E., Dgebuadze, Y. Y., Levina, M., & Golubtsov, A. S. (2020). In the rivers: Multiple adaptive radiations of cyprinid fishes (Labeobarbus) in Ethiopian Highlands. Scientific reports, 10(1), 1-13.	NA
H489	G	Sore	White Nile	NA		SAMN36760241
H490	G	Sore	White Nile	NA		SAMN36760240
H491	G	Sore	White Nile	MT161358	Levin, B. A., Simonov, E., Dgebuadze, Y. Y., Levina, M., & Golubtsov, A. S. (2020). In the rivers: Multiple adaptive radiations of cyprinid fishes (Labeobarbus) in Ethiopian Highlands. Scientific reports, 10(1), 1-13.	NA
H492	Lip	Sore	White Nile	MT161359	Levin, B. A., Simonov, E., Dgebuadze, Y. Y., Levina, M., & Golubtsov, A. S. (2020). In the rivers: Multiple adaptive radiations of cyprinid fishes (Labeobarbus) in Ethiopian Highlands. Scientific reports, 10(1), 1-13.	NA
H493	G	Sore	White Nile	MT161360	Levin, B. A., Simonov, E., Dgebuadze, Y. Y., Levina, M., & Golubtsov, A. S. (2020). In the rivers: Multiple adaptive radiations of cyprinid fishes (Labeobarbus) in Ethiopian Highlands. Scientific reports, 10(1), 1-13.	NA
H494	G	Sore	White Nile	MT161361	Levin, B. A., Simonov, E., Dgebuadze, Y. Y., Levina, M., & Golubtsov, A. S. (2020). In the rivers: Multiple adaptive radiations of cyprinid fishes (Labeobarbus) in Ethiopian Highlands. Scientific reports, 10(1), 1-13.	NA
H495	Lip	Sore	White Nile	MT161362	Levin, B. A., Simonov, E., Dgebuadze, Y. Y., Levina, M., & Golubtsov, A. S. (2020). In the rivers: Multiple adaptive radiations of cyprinid fishes (Labeobarbus) in Ethiopian Highlands. Scientific reports, 10(1), 1-13.	NA
H496	Lip	Sore	White Nile	MT161363	Levin, B. A., Simonov, E., Dgebuadze, Y. Y., Levina, M., & Golubtsov, A. S. (2020). In the rivers: Multiple adaptive radiations of cyprinid fishes (Labeobarbus) in Ethiopian Highlands. Scientific reports, 10(1), 1-13.	NA
H502	G	Sore	White Nile	MT161364	Levin, B. A., Simonov, E., Dgebuadze, Y. Y., Levina, M., & Golubtsov, A. S. (2020). In the rivers: Multiple adaptive radiations of cyprinid fishes (Labeobarbus) in Ethiopian Highlands. Scientific reports, 10(1), 1-13.	NA
SM100	G	Blue Nile	Blue Nile	OQ604627	This study	NA
SM101	G	Blue Nile	Blue Nile	OQ604628	This study	NA
SM102	G	Blue Nile	Blue Nile	OQ604629	This study	NA
SM103	G	Blue Nile	Blue Nile	OQ604630	This study	NA
SM104	G	Blue Nile	Blue Nile	OQ604631	This study	NA
SM107	G	Blue Nile	Blue Nile	OQ604632	This study	NA
SM108	G	Blue Nile	Blue Nile	OQ604633	This study	NA
SM109	G	Blue Nile	Blue Nile	OQ604634	This study	NA
SM110	G	Blue Nile	Blue Nile	OQ604635	This study	NA
SM64	G	Blue Nile	Blue Nile	OQ604636	This study	NA
SM65	G	Blue Nile	Blue Nile	OQ604637	This study	NA
SM66	G	Blue Nile	Blue Nile	OQ604638	This study	NA
SM67	G	Blue Nile	Blue Nile	OQ604639	This study	NA
SM68	G	Blue Nile	Blue Nile	OQ604640	This study	NA
SM76	G	Blue Nile	Blue Nile	OQ604641	This study	NA
SM77	G	Blue Nile	Blue Nile	OQ604642	This study	NA
SM78	Lip	Blue Nile	Blue Nile	OQ604643	This study	NA
SM94	Lip	Blue Nile	Blue Nile	OQ604644	This study	NA
SM95	G	Blue Nile	Blue Nile	OQ604645	This study	NA
SM96	G	Blue Nile	Blue Nile	OQ604646	This study	NA
SM97	G	Blue Nile	Blue Nile	OQ604647	This study	NA
SM98	G	Blue Nile	Blue Nile	OQ604648	This study	NA
SM99	G	Blue Nile	Blue Nile	OQ604649	This study	NA
