# Supplementary material for: Speciation and repeated origins of hypertrophied lips in parallel adaptive radiations of cyprinid fish from East Africa
Source: Ecol Evol. 2023 Sep 12;13(9):e10523. doi: 10.1002/ece3.10523 (PMC10497736; doi:10.1002/ece3.10523)
Supplement: Supplementary file 1 — Appendix S1: [file ECE3-13-e10523-s001.zip › Supplementary_File_S13._Raw_statistics_on_reads_to_ddRAD_sequencing.xlsx]

## Sheet: Sheet1
Sample ID	River	Main basin	Ecomorph	Total reads	No RadTag reads	Low quality	Reads retained	% reads retained	Loci assembled	Depth of cov	Max cov	Number of reads incorporated	% reads incorporated
H57	Birbir upstream	White Nile	Generalized	15943934	54862	2976	15886096	99.6	147068	43.71	1354	6412750	81
H58	Birbir upstream	White Nile	Generalized	17492502	54702	3337	17434463	99.7	149713	47.22	1287	7050849	81.1
H59	Birbir upstream	White Nile	Generalized	16798472	63338	3271	16731863	99.6	148027	46.09	1623	6805434	81.7
H60	Birbir upstream	White Nile	Lipped	17808252	49586	3491	17755175	99.7	150658	47.9	1187	7198021	81.3
H66	Birbir upstream	White Nile	Generalized	13090012	106491	2595	12980926	99.2	138136	38.29	1164	5276355	82
C296	Didessa	Blue Nile	Lipped	11798370	74977	2048	11721345	99.3	133822	34.48	900	4604099	79.1
C297	Didessa	Blue Nile	Generalized	9105290	15140	1556	9088594	99.8	124850	28.75	632	3580635	78.9
C298	Didessa	Blue Nile	Generalized	8650590	95876	1544	8553170	98.9	119700	27.19	803	3247232	76.8
C299	Didessa	Blue Nile	Generalized	12681876	108400	2119	12571357	99.1	133604	37.23	1107	4963336	79.6
C300	Didessa	Blue Nile	Generalized	5727214	47241	914	5679059	99.2	97660	21.15	614	2060119	73.2
C301	Didessa	Blue Nile	Generalized	8225450	64230	1281	8159939	99.2	118518	26.25	638	3103681	76.7
C308	Didessa	Blue Nile	Lipped	12131536	49638	1985	12079913	99.6	135196	35.35	1184	4767781	79.3
C326	Didessa	Blue Nile	Generalized	14057434	75005	2266	13980163	99.5	140849	37.4	1504	5253910	75.6
C344	Didessa	Blue Nile	Lipped	5248998	93895	805	5154298	98.2	94919	18.24	555	1726780	68.2
C356	Didessa	Blue Nile	Lipped	8959746	117153	1461	8841132	98.7	123785	26.66	869	3292625	75.5
BA102	Genale	Wabe-Shebelle	Lipped	5244476	33916	495	5210065	99.3	81873	24.47	551	1997913	77.2
BA11	Genale	Wabe-Shebelle	Generalized	2123750	88742	166	2034842	95.8	31884	13.14	334	417597	42.8
BA130	Genale	Wabe-Shebelle	Lipped	5002892	42444	331	4960117	99.1	78024	23.93	588	1862048	75.7
BA132	Genale	Wabe-Shebelle	Generalized	14973282	121920	1331	14850031	99.2	119536	45.73	1138	5450789	74
BA133	Genale	Wabe-Shebelle	Generalized	10274226	132431	846	10140949	98.7	106367	34.54	1017	3664061	73.2
BA137	Genale	Wabe-Shebelle	Generalized	6977058	81972	428	6894658	98.8	95116	26.83	634	2543774	74.7
BA138	Genale	Wabe-Shebelle	Generalized	9037558	58231	740	8978587	99.3	105120	33.21	677	3481243	78.1
BA145	Genale	Wabe-Shebelle	Generalized	7130836	25340	578	7104918	99.6	100059	28.27	640	2821272	79.7
BA150	Genale	Wabe-Shebelle	Lipped	7539910	45738	668	7493504	99.4	95183	30.88	745	2930978	78.7
BA156	Genale	Wabe-Shebelle	Lipped	5537232	43245	500	5493487	99.2	85370	24.76	610	2107497	77.3
BA157	Genale	Wabe-Shebelle	Lipped	6783752	48819	519	6734414	99.3	90867	28.82	664	2611818	78.1
BA161	Genale	Wabe-Shebelle	Generalized	7563238	42007	629	7520602	99.4	102284	28.76	872	2933605	78.5
BA162	Genale	Wabe-Shebelle	Generalized	4594396	37053	440	4556903	99.2	82103	20.13	420	1648679	72.9
BA174	Genale	Wabe-Shebelle	Generalized	12529194	73952	1160	12454082	99.4	117676	41.06	1210	4818477	77.8
BA175	Genale	Wabe-Shebelle	Generalized	6582012	52369	594	6529049	99.2	94671	25.71	550	2427788	75
BA181	Genale	Wabe-Shebelle	Generalized	6711068	51664	600	6658804	99.2	99095	26.13	619	2582335	78.2
BA193	Genale	Wabe-Shebelle	Generalized	6824290	36951	481	6786858	99.5	99616	26.24	723	2606939	77.2
BA195	Genale	Wabe-Shebelle	Generalized	8675942	29697	757	8645488	99.6	109440	31.15	868	3399970	78.9
BA202	Genale	Wabe-Shebelle	Generalized	3319152	18549	305	3300298	99.4	70109	16.57	504	1158421	70.6
BA204	Genale	Wabe-Shebelle	Generalized	8385210	62900	708	8321602	99.2	106499	29.76	550	3159862	76.5
BA213	Genale	Wabe-Shebelle	Generalized	16774930	67510	1477	16705943	99.6	127583	52.83	1215	6721905	80.8
BA244	Genale	Wabe-Shebelle	Generalized	8671826	120270	749	8550807	98.6	96382	33.53	889	3222002	76.4
BA267	Genale	Wabe-Shebelle	Generalized	9872590	134102	851	9737637	98.6	104679	36.42	969	3801144	79.2
BA299	Genale	Wabe-Shebelle	Generalized	16495884	79726	1447	16414711	99.5	128434	50.96	1392	6526650	79.9
BA300	Genale	Wabe-Shebelle	Lipped	5794312	18962	523	5774827	99.7	90374	25.04	706	2257772	78.5
BA74	Genale	Wabe-Shebelle	Lipped	9288196	68298	799	9219099	99.3	110050	32.6	718	3577519	78.2
BA75	Genale	Wabe-Shebelle	Lipped	3392982	90401	263	3302318	97.3	56040	17.18	555	960288	59.7
BA95	Genale	Wabe-Shebelle	Generalized	6129650	43011	507	6086132	99.3	96361	24.43	643	2346600	77.7
BA96	Genale	Wabe-Shebelle	Generalized	8948664	144263	787	8803614	98.4	104100	30.82	657	3198957	73.9
BA97	Genale	Wabe-Shebelle	Generalized	6648692	157104	399	6491189	97.6	96181	24.79	561	2377772	75
C107	Gojeb	Omo-Turkana	Generalized	2168778	378056	3029	1787693	82.4	12209	32843	648	156192	20.4
C118	Gojeb	Omo-Turkana	Generalized	3294664	464466	4290	2825908	85.8	42058	13.15	492	551166	44.3
C130	Gojeb	Omo-Turkana	Lipped	3415816	471001	4645	2940170	86.1	46367	13.61	438	628790	48.5
C81	Gojeb	Omo-Turkana	Lipped	5103330	732675	6708	4363947	85.5	69596	14.44	598	1001533	52.2
C83	Gojeb	Omo-Turkana	Lipped	5402588	790195	7094	4605299	85.2	77116	45121	409	1081036	53.2
C90	Gojeb	Omo-Turkana	Generalized	2947562	527745	3711	2416106	82.0	15927	12.51	735	197810	19.4
C91	Gojeb	Omo-Turkana	Generalized	13239926	1816979	18029	11404918	86.1	168565	21.43	479	3601676	71.4
C92	Gojeb	Omo-Turkana	Lipped	10273358	1567885	13729	8691744	84.6	152104	17.27	648	2618759	68.6
GO6	Gojeb	Omo-Turkana	Lipped	4634660	711208	6132	3917320	84.5	65625	12.39	481	809741	47.2
GO8	Gojeb	Omo-Turkana	Lipped	1450204	284098	1921	1164185	80.3	3777	17.85	634	66559	13.7
H554	Gojeb	Omo-Turkana	Lipped	2670254	758059	910	1911285	71.6	16264	12.13	436	196062	26.6
H402	Sore	White Nile	Generalized	6436754	1046452	9082	5381220	83.6	97893	14.75	536	1438538	61.9
H404	Sore	White Nile	Lipped	1673464	427393	659	1245412	74.4	7405	13.34	592	97806	20
H407	Sore	White Nile	Generalized	6716998	1696880	2534	5017584	74.7	84431	13.93	516	1171543	59.1
H415	Sore	White Nile	Generalized	7157924	1871181	3043	5283700	73.8	80584	15.57	583	1250463	60.5
H416	Sore	White Nile	Generalized	5744808	1417911	2120	4324777	75.3	66938	45182	312	926999	53.6
H489	Sore	White Nile	Generalized	6052726	1533302	2399	4517025	74.6	70397	13.48	635	945301	52.4
H490	Sore	White Nile	Generalized	5976930	1400529	2400	4574001	76.5	67602	14.87	477	1002299	54.3
