# Supplementary material for: Speciation and repeated origins of hypertrophied lips in parallel adaptive radiations of cyprinid fish from East Africa
Source: Ecol Evol. 2023 Sep 12;13(9):e10523. doi: 10.1002/ece3.10523 (PMC10497736; doi:10.1002/ece3.10523)
Supplement: Supplementary file 1 — Appendix S1: [file ECE3-13-e10523-s001.zip › Supplementary_material_S8_Stab_iso_NEC_Lip.xlsx]

## Sheet: Лист1
River	Ecomorph	No	SLmm	GLmm	d15N	d13C	GLSL			Note
Gojeb	G	C74	358	1530	7.85248	-22.381	427.374			River - River
Gojeb	G	C75	168	459	8.48476	-21.2862	273.214			Morph - type of ecomorph, G = generalized; Lip = thick-lipped
Gojeb	G	C78	246	990	7.65445	-21.5811	402.439			No - voucher number
Gojeb	G	C79	149	550	9.3613	-20.7587	369.128			SLmm - standard length in mm
Gojeb	G	C86	165		9.03159	-20.6903				GLmm - gut length in mm
Gojeb	G	C89	261	1100	7.84946	-21.1831	421.456			d15N - N stable isotope value, ‰
Gojeb	G	C90	225	740	7.71477	-21.5811	328.889			d13C - C stable isotope value, ‰
Gojeb	G	C91	185	540	10.1011	-22.1004	291.892			GLSL - gut length expressed as ratio GLmm to SLmm in %.
Gojeb	G	C107	232	1040	7.88766	-22.0035	448.276
Gojeb	G	C108	183		8.79838	-21.2811
Gojeb	G	C117	297	1320	8.22642	-22.0861	444.444
Gojeb	G	C118	345	1705	7.40215	-22.3208	494.203
Gojeb	G	C120	380	1700	8.09071	-22.8014	447.368
Gojeb	G	C121	265	1130	7.67456	-22.3106	426.415
Gojeb	G	C122	280	765	8.58829	-21.8974	273.214
Gojeb	G	C123	233	604	8.64458	-21.7484	259.227
Gojeb	G	C173	208		8.85467	-22.3708
Gojeb	G	C174	246	890	8.68379	-21.5107	361.789
Gojeb	G	C179	221	745	8.90493	-21.6351	337.104
Gojeb	G	C184	172	395	10.3625	-21.4586	229.651
Gojeb	G	C185	167	524	9.44976	-20.4914	313.772
Gojeb	G	C186	238	802	8.64861	-22.882	336.975
Gojeb	G	C187	223	645	8.62348	-21.379	289.238
Gojeb	G	C210	161	675	9.5151	-21.3495	419.255
Gojeb	G	C211	150	675	8.78029	-21.4505	450
Gojeb	G	C212	151	590	9.50806	-21.2138	390.728
Gojeb	G	C213	177	615	8.86473	-21.5209	347.458
Gojeb	G	C227	182	640	9.03662	-21.6862	351.648
Gojeb	G	C228	146	610	9.31204	-21.6413	417.808
Gojeb	G	C229	150	570	8.86372	-21.1199	380
Gojeb	G	C230	314	1540	7.89771	-22.7677	490.446
Gojeb	G	C232	394	1770	7.48457	-20.7301	449.239
Gojeb	G	C233	282	930	7.56197	-21.628	329.787
Gojeb	G	C234	333	1640	7.85248	-22.53	492.492
Gojeb	Lip	C73	165	319	10.1152	-19.8068	193.333
Gojeb	Lip	C81	293	840	9.61461	-21.4719	286.689
Gojeb	Lip	C82	170	374	10.2027	-19.2272	220
Gojeb	Lip	C83	155	480	9.95538	-20.4669	309.677
Gojeb	Lip	C84	187	401	8.48878	-20.5332	214.439
Gojeb	Lip	C92	163	300	10.3826	-19.8374	184.049
Gojeb	Lip	C115	193	620	9.73122	-21.9106	321.244
Gojeb	Lip	C116	334	1300	8.51994	-21.4158	389.222
Gojeb	Lip	C129	214	600	10.3243	-20.4832	280.374
Gojeb	Lip	C130	312	975	9.89205	-20.6842	312.5
Gojeb	Lip	C168	442	1640	7.2383	-21.076	371.041
Gojeb	Lip	C169	245	1010	9.4397	-21.1709	412.245
Gojeb	Lip	C170	180	530	11.0611	-18.8966	294.444
Gojeb	Lip	C219	159	480	9.90311	-20.5067	301.887
Gojeb	Lip	C220	179	421	10.5907	-18.8283	235.196
Gojeb	Lip	C250	172	436	10.1444	-20.8556	253.488
Gojeb	Lip	C266	134	353	10.2459	-20.4557	263.433
Gojeb	Lip	C281	290	1050	10.4449	-20.022	362.069
Gojeb	Lip	C282	139	440	10.6279	-20.3771	316.547
Gojeb	G	C77	364	1280	8.23385	-20.5771	351.648
Gojeb	G	C80	328	1500	7.89711	-22.0379	457.317
Gojeb	G	C188	223	587	9.7487	-22.3436	263.229
Gojeb	G	C119	445	2160	7.87901	-22.287	485.393
Gojeb	G	C87	292	900	9.0159	-20.8851	308.219
Gojeb	G	C88	265	950	8.46505	-21.1298	358.491
Genale	Lip	BA101	394	1980	10.2498	-22.3272	502.538
Genale	Lip	BA102	340	1550	10.6092	-21.104	455.882
Genale	Lip	BA130	107	376	11.6737	-18.9611	351.402
Genale	G	BA132	356	2300	10.2918	-21.421	646.067
Genale	G	BA133	375	1750	9.5894	-22.6427	466.667
Genale	G	BA137	201	935	11.4009	-20.2625	465.174
Genale	G	BA138	148	670	10.6986	-19.4633	452.703
Genale	Lip	BA150	231	940	11.504	-19.1789	406.926
Genale	Lip	BA156	112	363	12.3766	-20.4573	324.107
Genale	Lip	BA157	106	315	12.3244	-19.138	297.17
Genale	Lip	BA158	106	298	12.7151	-19.5735	281.132
Genale	G	BA161m	105	410	12.1348	-18.4416	390.476
Genale	G	BA162m	81	285	11.4939	-17.9077	351.852
Genale	G	BA171	157		11.1332	-19.3842
Genale	G	BA174	208	678	10.8699	-19.4543	325.962
Genale	G	BA175	221		11.3919	-19.7685
Genale	Lip	BA176	269	1140	11.5397	-20.2114	423.792
Genale	G	BA181	283	1245	10.5257	-21.5471	439.929
Genale	G	BA245	216	910	11.1659	-19.8505	421.296
Genale	Lip	BA74	268	1070	11.1068	-19.9472	399.254
Genale	Lip	BA75	386	1960	10.5073	-22.518	507.772
Genale	G	GB11	179	826	12.0769	-20.0526	461.453
Genale	G	GB17	100	312	12.0043	-20.8002	312
Genale	G	GB25	178	905	11.0414	-19.6561	508.427
Genale	Lip	GB28	172	685	11.1649	-19.7153	398.256
Genale	G	GB42	225	748	10.7067	-19.1507	332.444
Genale	G	GB44	192		11.2575	-20.7666
Genale	Lip	GB49	280	1350	11.0457	-19.5852	482.143
Genale	Lip	GB5	363		11.0442	-21.4716
Genale	G	GB50	214	1030	10.8591	-18.8863	481.308
Genale	Lip	GB51	141	261	12.3005	-19.6439	185.106
Genale	G	GB52	168		12.2492	-19.234
Genale	G	GB7	221	1065	10.6888	-19.3414	481.9
Genale	G	GB8	199	960	10.715	-19.5098	482.412
Genale	G	GB9	204	1200	13.0199	-21.239	588.235
Didessa	G	С305	122	295	9.38321	-21.7412	241.803
Didessa	G	С306	116		10.8669	-21.5779
Didessa	G	С307	90		8.9379	-22.4136
Didessa	G	С315	221		9.32692	-21.4137
Didessa	G	С326	230		8.02617	-23.1421
Didessa	G	С327	196	603	8.12267	-22.8513	307.653
Didessa	G	С348	180	690	8.379	-22.6421	383.333
Didessa	G	С349	214	820	8.66951	-23.3329	383.178
Didessa	G	С350	199	605	9.01731	-23.3278	304.02
Didessa	G	С351	187		8.88261	-22.1218
Didessa	G	С352	195	750	8.32673	-23.7022	384.615
Didessa	G	С357	378	1620	8.8615	-20.7699	428.571
Didessa	Lip	C308	137		10.6538	-21.5126
Didessa	Lip	C344	209	456	10.9061	-21.3331	218.182
Didessa	Lip	C353	210	890	10.0014	-20.1505	423.81
Didessa	Lip	C354	291	980	11.3816	-20.9076	336.77
Didessa	Lip	C355	199		8.85748	-19.3129
Didessa	Lip	C356	168	480	12.438	-21.4453	285.714
Didessa	Lip	C358	190	680	9.29374	-21.9473	357.895
Didessa	G	C320	320		8.00951	-23.8869
Didessa	G	C325	227		8.50105	-22.6703
Didessa	G	C330	238		7.76624	-22.3306
Didessa	G	C331	242	830	7.08371	-22.8863	342.975
Didessa	G	C332	258		8.64178	-23.2171
Didessa	G	C333	267	1090	7.89391	-22.5629	408.24
Didessa	G	C334	272	1015	7.59536	-23.5344	373.162
Didessa	G	C338	203	840	9.34342	-20.6098	413.793
Sore	G	H399	307	900	10.0319	-25.8555	293.16
Sore	Lip	H400	285	1280	10.9486	-23.8561	449.123
Sore	G	H401	247	940	10.3073	-25.2319	380.567
Sore	G	H402	296	1170	10.0392	-24.7601	395.27
Sore	Lip	H404	334	1030	8.64297	-30.0546	308.383
Sore	G	H407	346	1200	10.8414	-24.9148	346.821
Sore	G	H412	193	660	11.2264	-24.5008	341.969
Sore	G	H414	262	900	10.183	-25.0008	343.511
Sore	G	H415	323	950	9.72558	-25.0898	294.118
Sore	G	H416	285	1000	11.1379	-25.4599	350.877
Sore	G	H418	297	970	11.8245	-22.8789	326.599
Sore	G	H419	320	1100	10.1025	-24.7037	343.75
Sore	Lip	I101	122	280	12.6846	-19.7077	229.508
Sore	G	I103	519	2140	11.0119	-24.1796	412.331
Sore	G	I104	343	1200	10.3927	-25.7708	349.854
Sore	G	I107	167	265	12.9349	-22.5019	158.683
Sore	G	I108	149	440	9.3272	-26.9138	295.302
Sore	G	I110	153	370	10.8973	-23.4449	241.83
Sore	G	I113	241	850	9.83382	-23.7393	352.697
Sore	G	I114	265	900	9.84086	-24.763	339.623
Sore	Lip	I115	103	195	12.8675	-20.5008	189.32
Sore	G	I117	95	175	11.9226	-22.9504	184.211
Sore	G	I148	123	370	11.405	-23.6805	300.813
Sore	Lip	I46	224	670	11.8446	-22.9657	299.107
Sore	G	I56	435	1600	10.0422	-25.4559	367.816
Sore	G	I57	600	1920	12.3954	-23.5286	320
Sore	Lip	I58	510	2200	10.8192	-22.9295	431.373
Sore	G	I70	273	910	10.0158	-24.7252	333.333
Sore	G	I73	314	1030	11.0732	-25.1553	328.025
Sore	G	I74	245	660	9.84689	-24.7208	269.388
Sore	G	I76	193	490	7.07855	-33.5727	253.886
Sore	Lip	I79	309	1100	10.7687	-23.198	355.987
Sore	Lip	I80	358	985	10.9627	-24.5839	275.14
Sore	G	I82	226	720	10.8471	-23.9049	318.584
Sore	Lip	I84	474	1480	11.0572	-23.8133	312.236
Sore	G	I86	265	870	9.99466	-25.7412	328.302
Sore	G	I87	226	810	10.9074	-25.262	358.407
Sore	G	I89	245	845	10.7596	-25.0873	344.898
Sore	G	I90	144	335	10.451	-24.4641	232.639
Sore	G	I92	172	620	10.8219	-23.8339	360.465
Sore	G	I94	226	890	10.07	-25.7188	393.805
Sore	Lip	I95	260	865	9.69712	-26.3384	332.692
Sore	G	I98	266	1140	10.2902	-24.0636	428.571
Sore	G	I99	274	880	9.87202	-26.3902	321.168
Sore	G	I71	250	690	9.75749	-24.369	276
Sore	G	I77	225	770	9.8437	-26.8895	342.222
Sore	G	I109	149	275	11.4807	-22.9563	184.564
Sore	G	I112	225	455	10.5194	-24.2024	202.222
Sore	G	I106	172	440	9.57404	-25.3849	255.814
Sore	G	I105	338	1120	9.66727	-25.2586	331.361
Sore	G	I93	267		9.70637	-25.9443
Sore	G	I150	123	360	10.9173	-24.1478	292.683
Sore	G	I96	225	850	10.2637	-25.504	377.778
Sore	Lip	I147	167	460	13.241	-21.0073	275.449
Sore	G	I100	117	280	12.0371	-22.2575	239.316
Sore	G	I75	238	600	10.4562	-24.68	252.101
Sore	G	I149	103	260	12.6786	-21.6001	252.427
Sore	G	I83	326	1080	13.0235	-22.0454	331.288
Sore	G	I97	329	975	10.8893	-23.9378	296.353
Sore	G	I111	171	500	10.8111	-23.5187	292.398
Sore	G	I63	147	390	8.39416	-31.8032	265.306
Sore	Lip	I47	206	455	12.5914	-20.4772	220.874
Sore	G	I51	130	275	11.594	-23.2875	211.538
Sore	G	I53	78.5	180	12.1313	-21.2507	229.299
Sore	Lip	I64	154	395	11.7834	-21.4032	256.494
Sore	G	I62	158	400	10.8361	-24.6507	253.165
Sore	G	I65	152	405	10.4913	-23.9348	266.447
Sore	G	I50	251	895	9.58206	-25.6615	356.574
Sore	G	H403	241	600	10.5434	-24.0125	248.963
Sore	G	H406	309	1010	8.35306	-25.9594	326.861
Sore	G	H408	306	890	10.5775	-24.5629	290.85
Sore	G	H417	276	1045	10.3399	-24.6103	378.623
Birbir	G	H58	204		10.0701	-23.3965
Birbir	G	H59	202		10.445	-22.9896
Birbir	Lip	H60	203		11.9297	-22.4769
Birbir	Lip	H86	207	560	11.6252	-23.7343	270.531
Birbir	G	H95	415	1030	9.68008	-22.9215	248.193
Birbir	G	H96	303		9.56951	-23.4674
Birbir	G	H97	243		9.40264	-22.9939
Birbir	G	H98	228		10.433	-23.9486
Birbir	G	H99	221		9.68209	-22.452
Birbir	G	H102	152	410	9.72531	-22.5711	269.737
Birbir	G	H103	151	400	10.2822	-23.0218	264.901
Birbir	G	H107	252		11.4362	-22.3597
Birbir	G	H108	195		10.7888	-22.9084
Birbir	G	H109	222		10.4792	-23.0742
Birbir	G	H110	220		10.1344	-23.469
Birbir	G	H130	552	1890	10.1354	-24.5613	342.391
Birbir	G	I29	378	820	11.8604	-21.1103	216.931
Birbir	G	I30	145	360	10.9074	-23.3759	248.276
Birbir	G	I31	162	480	9.89821	-22.4817	296.296
Blue Nile	G	sm064	307		11.1591	-21.3101
Blue Nile	G	sm065	288		11.4818	-19.7065
Blue Nile	G	sm066	241		10.9395	-21.2515
Blue Nile	G	sm067	263	955	12.1575	-18.3524	363.118
Blue Nile	G	sm068	220		12.1044	-20.5275
Blue Nile	G	sm076	243		11.8076	-19.8004
Blue Nile	G	sm077	234		11.6202	-20.2266
Blue Nile	Lip	sm078	222	421	11.6382	-21.4999	189.64
Blue Nile	Lip	sm094	181	402	12.765	-18.8765	222.099
Blue Nile	G	sm095	262	651	11.6833	-21.6474	248.473
Blue Nile	G	sm096	230	662	11.95	-19.9155	287.826
Blue Nile	G	sm097	218		12.0432	-22.2179
Blue Nile	G	sm098	280	608	10.7892	-21.8827	217.143
Blue Nile	G	sm099	245		11.951	-20.0105
Blue Nile	G	sm100	217	664	12.381	-18.7472	305.991
Blue Nile	G	sm101	272		11.3806	-19.7439
Blue Nile	G	sm102	222		12.5575	-18.626
Blue Nile	G	sm103	230		11.6513	-18.1494
Blue Nile	G	sm104	239		12.2628	-20.8557
Blue Nile	G	sm105	243		11.961	-20.1821
Blue Nile	G	sm106	248		11.6763	-18.6624
Blue Nile	G	sm107	261	674	11.9049	-19.6813	258.238
Blue Nile	G	sm108	267	631	11.4879	-20.8779	236.33
Blue Nile	G	sm109	247	831	11.4458	-20.584	336.437
Blue Nile	G	sm110	225	532	10.7501	-19.966	236.444
